# Supplementary material for: Imipenem-Relebactam Susceptibility in Enterobacterales Isolates Recovered from ICU Patients from Spain and Portugal (SUPERIOR and STEP Studies)
Source: Microbiol Spectr. 2022 Aug 31;10(5):e02927-22. doi: 10.1128/spectrum.02927-22 (PMC9602286; doi:10.1128/spectrum.02927-22)
Supplement: Supplemental file 2 — Tables S2 to S4 and S6. Download spectrum.02927-22-s0002.xls, XLS file, 0.2 MB [file spectrum.02927-22-s0002.xls]

## Sheet: Table S2
Table S2. Epidemiological, molecular and antibiotic susceptibility data of all Klebsiella spp. isolates analyzed by WGS during the SUPERIOR and STEP surveillance studies.
Bacterial isolates					Molecular typing				Virulence						bla genes				Antibiotic susceptibility profile
ID	Center	Country	Source	Species	ST	wzi gene	Ag K	Ag O	Yersiniabactin; ICE group	Colibactin	Aerobactin	Salmochelin	rmpA	rmpA2	CP gene	ESBL gene	AmpC gene	Other bla genes	AMC	PTZ	TAZ	FOT	FEP	AZT	CZA	CTZ	IMR	IMI	MER	ERT	CIP	GEN	TOB	AMI	COL	FOS	TGC
Isolate_1-9	1	Portugal	UTI	K. pneumoniae	ST3072	wzi160	KL39	O2v1	-	-	-	-	-	-	-	-	-	-	R	R	I	S	S	S	S	S	S	S	S	S	S	S	S	S	R	R	R
Isolate_1-10	1	Portugal	LRTI	K. pneumoniae	ST11	wzi75	KL105	O2v2	ybt 10; ICEKp4	-	-	-	-	-	KPC-3	-	-	OXA-1	R	R	R	R	R	R	S	R	S	R	R	R	R	R	R	R	R	R	R
Isolate_1-11	1	Portugal	LRTI	K. aerogenes	ST142	-	KL65		-	-	-	-	-	-	-	-	-	-	R	R	R	R	I	R	S	R	S	S	S	I	S	S	S	S	S	R	I
Isolate_1-15	1	Portugal	LRTI	K. aerogenes	-	-	KL107		-	-	-	-	-	-	-	-	-	-	R	R	R	R	S	R	S	R	S	S	S	S	S	S	S	S	S	R	I
Isolate_1-22	1	Portugal	LRTI	K. oxytoca	ST199	-	KL27		-	-	-	-	-	-	-	-	-	OXY2-2	R	R	S	R	R	R	S	S	S	S	S	S	S	S	S	S	S	R	I
Isolate_2-52	2	Portugal	IAI	K. oxytoca	ST19	-	KL27		-	-	-	-	-	-	-	-	-	OXY2-8	R	R	I	R	R	R	S	S	S	S	S	S	S	S	S	S	S	R	S
Isolate_2-63	2	Portugal	LRTI	K. pneumoniae	ST86	wzi2	KL2	O1v1	-	-	iuc 1	iro 1	rmpA_2 (KpVP-1)	rmpA2_9	-	SHV-187	-	-	R	S	S	S	S	S	S	S	S	S	S	S	S	S	S	S	S	R	S
Isolate_3-2	3	Portugal	LRTI	K. pneumoniae	ST13	wzi40	KL3	O1v2	ybt 17; ICEKp10	clb 3	-	-	-	-	KPC-3	-	-	OXA-1+OXA-9	R	R	R	R	R	R	S	R	S	R	R	R	R	R	R	R	S	R	R
Isolate_3-3	3	Portugal	UTI	K. pneumoniae	ST280	wzi82	KL23	OL102	-	-	-	-	-	-	-	CTX-M-15+SHV-27	-	OXA-1+OXA-9	R	R	R	R	R	R	S	S	S	S	S	S	R	R	R	I	S	R	R
Isolate_3-4	3	Portugal	LRTI	K. pneumoniae	ST643	wzi342	KL109	O2v2	-	-	-	-	-	-	-	CTX-M-15	-	OXA-1+OXA-9	R	I	R	R	R	R	S	S	S	S	S	S	R	R	R	S	S	R	I
Isolate_3-10	3	Portugal	LRTI	K. pneumoniae	ST13	wzi40	KL3	O1v2	ybt 17; ICEKp10	clb 3	-	-	-	-	KPC-3	-	-	OXA-9	R	R	R	R	R	R	S	R	S	R	R	R	R	R	R	I	S	R	I
Isolate_3-15	3	Portugal	LRTI	K. pneumoniae	ST17	wzi141	KL25	O5	ybt 16; ICEKp12	-	-	-	-	-	OXA-181	CTX-M-15+SHV-187	DHA-1	OXA-1	R	R	R	R	R	R	S	R	S	S	S	R	R	R	R	S	S	R	I
Isolate_3-20	3	Portugal	UTI	K. pneumoniae	ST20	wzi84	KL28	O1v2	-	-	-	-	-	-	-	CTX-M-15+SHV-187	-	OXA-1	R	R	R	R	R	R	S	S	S	S	S	S	R	R	R	S	S	R	S
Isolate_3-21	3	Portugal	UTI	K. aerogenes	-	-	KL68		-	-	-	-	-	-	-	-	-	-	R	R	R	R	S	I	S	S	S	S	S	S	R	S	R	S	S	R	S
Isolate_3-23	3	Portugal	LRTI	K. pneumoniae	ST215	wzi247	KL16	O1v1	ybt 15; ICEKp11	-	-	-	-	-	OXA-48	CTX-M-15+SHV-145	-	OXA-1	R	R	R	R	R	R	S	R	S	S	S	R	R	R	R	S	S	R	I
Isolate_3-25	3	Portugal	UTI	K. pneumoniae	ST13	wzi40	KL3	O1v2	ybt 17; ICEKp10	clb 3	-	-	-	-	KPC-3	-	-	OXA-9	R	R	R	R	R	R	S	R	S	I	R	R	I	R	R	R	S	R	I
Isolate_3-34	3	Portugal	IAI	K. pneumoniae	ST231	wzi104	KL51	O1v2	ybt 9; ICEKp3	-	-	-	-	-	KPC-3	-	-	OXA-9	R	R	R	R	R	R	S	R	S	R	R	R	R	R	R	I	S	R	I
Isolate_3-44	3	Portugal	IAI	K. pneumoniae	ST13	wzi40	KL3	O1v2	ybt 17; ICEKp10	clb 3	-	-	-	-	KPC-3	-	-	OXA-9	R	R	R	R	R	R	S	R	S	R	R	R	I	R	R	I	S	R	I
Isolate_3-48	3	Portugal	UTI	K. aerogenes	-	-	KL68		ybt 14; ICEKp5	clb 3	-	-	-	-	-	-	-	-	R	R	R	R	S	R	S	S	S	S	S	S	S	S	S	S	S	R	I
Isolate_3-52	3	Portugal	IAI	K. pneumoniae	ST13	wzi40	KL3	O1v2	ybt 17; ICEKp10	clb 3	-	-	-	-	KPC-3	-	-	OXA-9	R	R	R	R	R	R	S	R	S	R	R	R	R	R	R	R	S	R	R
Isolate_4-2	4	Portugal	LRTI	K. aerogenes	-	-	KL68		-	-	-	-	-	-	-	-	-	-	R	R	R	R	I	R	S	R	S	S	S	I	S	S	S	S	S	R	S
Isolate_4-5	4	Portugal	IAI	K. pneumoniae	ST405	wzi424	KL151	O4	ybt unknown	-	-	-	-	-	-	CTX-M-15	-	LEN-24+OXA-1	R	R	R	R	R	R	S	S	S	S	R	R	R	R	R	R	S	R	R
Isolate_4-8	4	Portugal	LRTI	K. pneumoniae	ST348	wzi94	KL62	O1v1	ybt unknown	-	-	-	-	-	-	CTX-M-15	-	OXA-1+OXA-9	R	R	R	R	R	R	S	S	S	S	S	S	R	S	S	S	S	R	I
Isolate_4-9	4	Portugal	LRTI	K. pneumoniae	ST4331	wzi133	KL25	O1v1	-	-	-	-	-	-	KPC-3	SHV-187	-	OXA-1	R	R	R	R	R	R	S	R	S	R	R	R	R	S	S	S	S	R	R
Isolate_4-12	4	Portugal	IAI	K. pneumoniae	ST405	wzi143	KL151	O4	ybt 0; ICE?	-	-	-	-	-	-	CTX-M-15	-	OXA-1	R	R	R	R	R	R	S	S	S	S	S	S	R	S	R	I	S	R	I
Isolate_4-38	4	Portugal	UTI	K. pneumoniae	ST15	wzi93	KL112	O1v1	ybt 9; ICEKp3	-	-	-	-	-	KPC-3	SHV-106	-	-	R	R	R	R	R	R	S	R	S	R	R	R	R	S	S	S	S	R	S
Isolate_4-49	4	Portugal	IAI	K. pneumoniae	ST39	wzi2	KL2	O1v1	ybt 16; ICEKp12	-	-	-			-	CTX-M-15+SHV-187	-	OXA-1	R	R	R	R	R	R	S	S	S	S	S	S	R	R	R	S	S	R	R
Isolate_4-50	4	Portugal	IAI	K. pneumoniae	ST280	wzi82	KL23	O2v2	-	-	-	-	-	-	-	CTX-M-15+SHV-27	-	OXA-1	R	R	R	R	R	R	S	S	S	S	S	S	R	R	R	I	S	R	R
Isolate_4-51	4	Portugal	IAI	K. pneumoniae	ST280	wzi82	KL23	O2v2	-	-	-	-	-	-	-	CTX-M-15+SHV-27	-	OXA-1	R	R	R	R	R	R	S	S	S	S	S	S	R	R	R	I	S	R	I
Isolate_4-53	4	Portugal	IAI	K. variicola	ST344-1LV	-	KL64	O3/O3a	-	-	-	-	-	-	-	CTX-M-15	-	LEN-24+OXA-1	R	R	R	R	R	R	S	R	S	S	S	I	R	S	R	I	S	R	R
Isolate_4-58	4	Portugal	UTI	K. pneumoniae	ST307	wzi173	KL102	O2v2	-	-	-	-	-	-	-	CTX-M-15+SHV-106	-	OXA-1	R	R	R	R	R	R	S	S	S	S	R	R	R	S	S	S	S	R	R
Isolate_4-65	4	Portugal	LRTI	K. pneumoniae	ST147	wzi64	KL64	O2v1	ybt 16; ICEKp12	-	-	-	-	-	-	SHV-24	-		R	R	R	R	R	S	S	R	S	S	I	R	R	S	R	I	S	R	R
Isolate_4-69	4	Portugal	LRTI	K. pneumoniae	ST405	wzi143	KL151	O4	ybt 0; ICE?	-	-	-	-	-	KPC-3+VIM-2	CTX-M-15	-	OXA-1	R	R	R	R	R	S	S	R	S	I	R	R	R	S	R	S	S	R	I
Isolate_4-72	4	Portugal	UTI	K. pneumoniae	ST307	wzi173	KL102	O2v2	-	-	-	-	-	-	-	CTX-M-15+SHV-106	-	OXA-1	R	R	R	R	R	R	S	S	S	S	S	S	R	R	R	S	S	R	I
Isolate_4-83	4	Portugal	IAI	K. pneumoniae	ST307	wzi173	KL102	O2v2	-	-	-	-	-	-	-	CTX-M-15+SHV-106	-	OXA-1	R	R	R	R	R	R	S	S	S	S	S	S	R	R	R	S	S	R	I
Isolate_4-84	4	Portugal	UTI	K. pneumoniae	ST307	wzi173	KL102	O2v2	ybt unknown	-	-	-	-	-	-	CTX-M-15+SHV-106	-	OXA-1	R	R	R	R	R	R	S	S	S	S	S	S	R	R	R	S	S	R	I
Isolate_4-89	4	Portugal	UTI	K. pneumoniae	ST15	wzi93	KL112	O1v1	ybt 9; ICEKp3	-	-	-	-	-	KPC-3	SHV-106	-	OXA-9	R	R	R	R	R	R	S	R	S	R	R	R	R	R	R	R	R	R	I
Isolate_4-98	4	Portugal	UTI	K. pneumoniae	ST466	wzi37	KL22	O1v1	ybt 10; ICEKp4	-	-	-	-	-	-	CTX-M-15	-	OXA-1	R	R	R	R	R	R	S	S	S	S	S	S	R	R	R	S	S	R	R
Isolate_4-136	4	Portugal	IAI	K. pneumoniae	ST307	wzi173	KL102	O2v2	-	-	-	-	-	-	-	CTX-M-15+SHV-106	-	OXA-1	R	R	R	R	R	R	S	S	S	S	S	S	R	R	R	S	S	R	I
Isolate_4-138	4	Portugal	IAI	K. pneumoniae	ST35	wzi37	KL22	O1v1	ybt 9; ICEKp3	-	-	-	-	-	-	-	-	-	R	R	R	S	I	I	S	R	S	S	S	S	S	S	S	S	S	R	S
Isolate_5-1	5	Portugal	IAI	K. pneumoniae	ST15	wzi19	KL19	O1v2	ybt 10; ICEKp4	-	-	-	-	-	-	CTX-M-15+SHV-106	-	OXA-1	R	R	R	R	R	R	S	R	S	S	S	S	R	R	R	S	S	R	I
Isolate_5-10	5	Portugal	LRTI	K. pneumoniae	ST280	wzi82	KL23	O2v2	-	-	-	-	-	-	-	CTX-M-15+SHV-27	-	OXA-1	R	R	R	R	R	R	S	S	S	S	S	S	R	R	R	R	S	R	R
Isolate_5-21	5	Portugal	LRTI	K. pneumoniae	ST17	wzi360	KL122	O2v2	-	-	-	-	-	-	-	SHV-187	-	-	R	S	S	S	S	S	S	S	S	S	S	S	S	S	S	S	S	R	I
Isolate_5-25	5	Portugal	IAI	K. pneumoniae	ST225	wzi59	KL3	O2v2	-	-	-	-	-	-	-	-	-	-	R	R	R	I	R	I	S	R	S	S	S	S	R	S	S	S	S	R	R
Isolate_6-3	6	Portugal	LRTI	K. variicola	ST1563	-	KL123	O5	-	-	-	-	-	-	KPC-3	-	-	LEN-24+OXA-1	R	R	R	R	R	R	S	R	S	I	R	R	S	S	S	S	S	R	I
Isolate_6-13	6	Portugal	UTI	K. pneumoniae	ST45	wzi101	KL24	O2v1	ybt 10; ICEKp4	-	-	-	-	-	-	CTX-M-15+SHV-145	-	OXA-1	R	R	R	R	R	R	S	R	S	S	S	S	R	R	R	S	S	R	R
Isolate_6-15	6	Portugal	UTI	K. pneumoniae	ST15	wzi19	KL19	O1v2	ybt 10; ICEKp4	-	-	-	-	-	-	CTX-M-15+SHV-106	-	OXA-1	R	R	R	R	R	R	S	R	S	S	S	S	R	R	R	S	S	R	S
Isolate_6-32	6	Portugal	UTI	K. pneumoniae	ST661	wzi211	KL109	O2v2	ybt unknown	-	-	-	-	-	-	SHV-27	-	-	S	S	S	S	S	S	S	S	S	S	S	S	S	S	S	S	S	R	I
Isolate_6-39	6	Portugal	IAI	K. pneumoniae	ST45	wzi101	KL24	O2v1	ybt 10; ICEKp4	-	-	-	-	-	KPC-3	SHV-145	-	OXA-1	R	R	R	R	R	R	S	R	S	R	R	R	R	R	R	R	R	R	I
Isolate_6-55	6	Portugal	LRTI	K. aerogenes	ST135	-	KL65		-	-	-	-	-	-	-	-	-	-	R	R	R	R	R	R	S	S	S	S	S	I	R	S	R	S	S	R	S
Isolate_6-56	6	Portugal	LRTI	K. pneumoniae	ST17	wzi141	KL25	O5	-	-	-	-	-	-	-	SHV-187	-	-	R	S	S	S	S	S	S	S	S	S	S	S	S	S	S	S	S	R	S
Isolate_6-57	6	Portugal	UTI	K. pneumoniae	ST307	wzi173	KL102	O2v2	-	-	-	-	-	-	OXA-48	CTX-M-15+SHV-106	-	OXA-1	R	R	R	R	R	R	S	R	R	R	R	R	R	R	R	S	S	R	I
Isolate_6-60	6	Portugal	IAI	K. pneumoniae	ST348	wzi94	KL62	O1v1	ybt unknown	-	-	-	-	-	-	CTX-M-15	-	OXA-1	R	R	R	R	R	R	S	S	S	S	S	S	R	S	R	S	S	R	S
Isolate_6-75	6	Portugal	LRTI	K. pneumoniae	ST35	wzi37	KL22	O1v1	ybt 9; ICEKp3	-	-	-	-	-	-	-	-	-	R	I	R	R	R	R	S	S	S	S	S	S	R	R	R	I	S	R	I
Isolate_6-78	6	Portugal	UTI	K. pneumoniae	ST405	wzi424	KL151	O4	ybt unknown	-	-	-	-	-	-	CTX-M-15	-	OXA-1	R	R	R	R	R	R	S	S	S	S	S	S	R	R	R	I	S	R	I
Isolate_6-82	6	Portugal	IAI	K. pneumoniae	ST485	~wzi24	KL107		ybt 10; ICEKp4	-	-	-	-	-	-	-	-	-	S	I	S	S	S	S	S	S	S	S	S	S	S	S	S	S	S	R	R
Isolate_6-83	6	Portugal	IAI	K. pneumoniae	ST15	wzi19	KL19	O1v2	-	-	-	iro unknown	-	-	-	CTX-M-15+SHV-106	-	OXA-1	R	R	R	R	R	R	S	S	S	S	S	S	R	S	R	S	S	R	I
Isolate_7-21	7	Portugal	UTI	K. pneumoniae	ST215	wzi247	KL16	O1v1	ybt 15; ICEKp11	-	-	-	-	-	OXA-48	SHV-145	-	-	R	R	S	S	S	S	S	S	S	S	S	R	S	S	S	S	R	R	I
Isolate_7-22	7	Portugal	UTI	K. pneumoniae	ST3031	wzi101	KL24	O2v1	ybt 10; ICEKp4	-	-	-	-	-	-	CTX-M-15	-	-	R	R	R	R	R	R	S	R	S	S	S	I	R	S	S	S	S	R	R
Isolate_7-27	7	Portugal	UTI	K. pneumoniae	ST147	wzi64	KL64	O2v1	ybt 16; ICEKp12	-	-	-	-	-	-	CTX-M-15	-	OXA-1	R	R	R	R	R	R	S	R	S	S	S	S	R	R	R	R	S	R	R
Isolate_7-34	7	Portugal	LRTI	K. pneumoniae	ST86	wzi2	KL2	O1v1	-	-	iuc 1	iro 1	rmpA_2 (KpVP-1)	rmpA2_9	-	SHV-187	-	-	S	S	S	S	S	S	S	S	S	S	S	S	S	S	S	I	S	R	S
Isolate_8-26	8	Portugal	UTI	K. pneumoniae	ST3031	wzi101	KL24	O2v1	ybt 10; ICEKp4	-	-	-	-	-	-	CTX-M-15	-	-	R	R	R	R	R	R	S	R	S	S	S	S	R	S	S	S	S	R	S
Isolate_9-2	9	Portugal	UTI	K. pneumoniae	ST219	wzi177	KL114	O1v1	ybt 16; ICEKp12	-	-	-	-	-	-	CTX-M-15+SHV-145	-	-	R	I	R	R	R	R	S	S	S	S	S	S	R	S	S	S	S	R	R
Isolate_9-4	9	Portugal	LRTI	K. pneumoniae	ST231	wzi104	KL51	O1v2	ybt 9; ICEKp3	-	-	-	-	-	KPC-3	-	-	OXA-1+OXA-9	R	R	R	R	R	R	S	R	S	R	R	R	R	R	R	I	S	R	I
Isolate_9-6	9	Portugal	LRTI	K. pneumoniae	ST17	wzi141	KL25	O5	ybt 16; ICEKp12	-	-	-	-	-	OXA-181	SHV-11	-	-	R	R	S	R	I	S	S	S	R	R	R	R	R	S	R	S	S	R	S
Isolate_9-8	9	Portugal	UTI	K. pneumoniae	ST449	wzi37	KL22	O1v1	ybt 10; ICEKp4	-	-	-	-	-	-	CTX-M-15	-	OXA-1	R	R	R	R	R	R	S	R	S	S	S	I	R	R	R	S	S	R	I
Isolate_9-9	9	Portugal	UTI	K. pneumoniae	ST35	wzi16	KL16	O1v1	ybt 9; ICEKp3	-	-	-	-	-	OXA-181	CTX-M-15	-	OXA-1	R	R	R	R	R	R	S	R	S	S	S	R	R	R	R	S	R	R	S
Isolate_9-21	9	Portugal	UTI	K. pneumoniae	ST147	wzi64	KL64	O2v1	ybt 16; ICEKp12	-	-	-	-	-	-	-	-	-	R	R	R	R	R	R	S	S	S	S	S	S	R	R	R	R	S	R	I
Isolate_9-31	9	Portugal	UTI	K. pneumoniae	ST307	wzi173	KL102	O2v2	-	-	-	-	-	-	-	SHV-106	-	OXA-1	R	R	R	S	I	S	S	S	S	S	S	S	S	S	S	S	S	R	I
Isolate_9-38	9	Portugal	UTI	K. aerogenes	-	-	KL107		-	-	-	-	-	-	-	-	-	-	R	S	S	S	S	S	S	S	S	S	S	S	S	S	S	S	S	R	I
Isolate_9-43	9	Portugal	IAI	K. pneumoniae	ST45	wzi101	KL24	O2v1	ybt 10; ICEKp4	-	-	-	-	-	-	CTX-M-15	-	OXA-1	R	R	R	S	I	I	S	S	S	S	S	S	S	S	S	S	S	R	I
Isolate_9-44	9	Portugal	IAI	K. pneumoniae	ST485	~wzi150	KL107		ybt 10; ICEKp4	-	-	-	-	-	-	-	-	-	R	R	R	R	R	R	S	S	S	S	S	S	I	R	R	I	R	R	I
Isolate_9-77	9	Portugal	LRTI	K. pneumoniae	ST45	wzi101	KL24	O2v1	ybt 10; ICEKp4	-	-	-	-	-	-	CTX-M-15+SHV-145	-	OXA-1	R	R	R	R	R	R	S	R	S	S	S	S	R	R	R	S	S	R	I
Isolate_9-79	9	Portugal	IAI	K. pneumoniae	ST34	wzi236	KL10	O1v2	-	-	-	-	-	-	KPC-3	-	-	OXA-9	R	R	R	R	R	R	S	R	S	R	R	R	S	R	R	R	S	R	I
Isolate_10-19	10	Portugal	UTI	K. pneumoniae	ST15	~wzi24	KL23	O1/O2v2	ybt 10; ICEKp4	-	-	-	-	-	-	CTX-M-15+SHV-106	-	OXA-1	R	R	S	S	S	S	S	R	S	S	S	S	R	R	R	I	S	R	I
Isolate_10-21	10	Portugal	UTI	K. pneumoniae	ST405	wzi143	KL151	O4	ybt 0; ICE?	-	-	-	-	-	-	CTX-M-15	-	OXA-1	R	R	R	R	R	R	S	R	S	S	R	R	R	S	R	S	S	R	I
Isolate_10-22	10	Portugal	UTI	K. pneumoniae	ST13	wzi40	KL3	O1v2	-	-	-	-	-	-	-	-	-	-	R	R	I	S	S	S	S	S	S	S	S	S	R	S	R	S	S	R	R
Isolate_10-23	10	Portugal	UTI	K. pneumoniae	ST14	wzi2	KL2	O1v1	ybt 10; ICEKp4	-	-	-	-	-	-	SHV-106	-	-	R	S	S	S	R	S	S	S	S	S	S	S	S	R	R	S	S	R	I
Isolate_11-2	11	Portugal	UTI	K. pneumoniae	ST17	wzi141	KL25	O5	ybt 16; ICEKp12	-	-	-	-	-	OXA-181	CTX-M-15+SHV-187	DHA-1	OXA-1	R	R	R	R	R	R	S	R	S	S	S	R	R	R	R	I	S	R	R
Isolate_A6	A	Spain	IAI	K. pneumoniae	ST11	wzi24	KL24	O2v1	ybt 10; ICEKp4	-	-	-	-	-	OXA-48	CTX-M-15	-	OXA-1	R	R	R	R	R	R	S	S	S	S	S		R	R	R	S	S	R	I
Isolate_A9	A	Spain	IAI	K. pneumoniae	ST11-1LV	wzi24	KL24	O2v1	-	-	-	-	-	-	OXA-48	CTX-M-15	-	OXA-1	R	R	R	R	R	R	S	R	S	S	S		R	R	R	S	R	R	I
Isolate_A49	A	Spain	UTI	K. pneumoniae	ST11	wzi24	KL24	O2v1	ybt 10; ICEKp4	-	-	-	-	-	OXA-48	CTX-M-15	-	OXA-1	R	R	R	R	R	R	S	R	S	S	S		R	R	R	S	S	R	S
Isolate_B14	B	Spain	UTI	K. pneumoniae	ST392	wzi187	KL27	O4	-	-	-	-	-	-	OXA-48	CTX-M-15	-	OXA-1	R	R	R	R	R	R	S	R	S	I	S		R	R	R	S	S	R	S
Isolate_B18	B	Spain	UTI	K. pneumoniae	ST307	wzi173	KL102	O2v2	-	-	-	-	-	-	-	CTX-M-15	-	OXA-1	R	S	R	R	R	R	S	S	S	S	S		R	R	R	S	S	R	S
Isolate_B22	B	Spain	IAI	K. pneumoniae	ST392	wzi187	KL27	O4	-	-	-	-	-	-	OXA-48	CTX-M-15	-	OXA-1	R	R	R	R	R	R	S	R	S	S	S		I	R	R	S	S	R	S
Isolate_B26	B	Spain	IAI	K. pneumoniae	ST3251	wzi114	KL111	O3b	ybt 10; ICEKp4	-	-	-	-	-	-	-	-	-	R	R	S	S	I	S	S	S	S	S	S		S	S	S	S	S	R	S
Isolate_B55	B	Spain	UTI	K. pneumoniae	ST405	wzi143	KL151	O4	ybt 10; ICE?	-	-	-	-	-	-	CTX-M-15	-	OXA-1	R	I	R	R	R	R	S	S	S	S	S		S	R	R	S	S	R	S
Isolate_B64	B	Spain	IAI	K. pneumoniae	ST11	wzi24	KL24	O2v1	ybt 10; ICEKp4	-	-	-	-	-	OXA-48	CTX-M-15	-	OXA-1	R	R	R	R	R	R	S	R	R	I	I		R	R	R	S	S	R	S
Isolate_C6	C	Spain	UTI	K. pneumoniae	ST307	wzi173	KL102	O2v2	-	-	-	-	-	-	-	CTX-M-15	-	OXA-1	R	I	R	R	R	R	S	S	S	S	S		R	R	R	S	S	R	S
Isolate_C16	C	Spain	UTI	K. pneumoniae	ST43	-	KL18	O1v1	-	-	-	-	-	-	-	CTX-M-15	-	OXA-1	R	R	R	R	R	R	S	R	S	S	S		R	R	R	S	S	S	I
Isolate_C17	C	Spain	IAI	K. pneumoniae	ST392	wzi187	KL27	O4	-	-	-	-	-	-	-	CTX-M-15	-	OXA-1	R	I	R	R	R	R	S	S	S	S	S		R	R	R	S	S	R	S
Isolate_C43	C	Spain	IAI	K. pneumoniae	ST391	wzi554	KL30	O1v2	-	-	-	-	-	-	-	CTX-M-15	-	OXA-1	R	S	R	R	R	R	S	S	S	S	S		R	R	R	S	S	R	S
Isolate_C50	C	Spain	IAI	K. pneumoniae	ST152	wzi110	KL149	O4	ybt 10; ICEKp4	-	-	-	-	-	-	CTX-M-15	-	OXA-1	R	R	R	R	R	R	S	R	S	S	S		R	S	R	S	S	S	S
Isolate_D9	D	Spain	UTI	K. pneumoniae	ST13	wzi40	KL3	O1v2	ybt 17; ICEKp10	clb 3	-	-	-	-	-	-	-	OXA-1	R	R	R	S	R	S	S	S	S	S	S		S	S	S	S	S	R	S
Isolate_D10	D	Spain	IAI	K. pneumoniae	ST45	wzi101	KL24	O2v1	-	-	-	-	-	-	-	-	-	-	R	R	R	S	I	I	S	R	S	S	S		S	S	S	S	S	R	S
Isolate_E6	E	Spain	UTI	K. pneumoniae	ST15	wzi24	KL24	O1v1	ybt 10; ICEKp4	-	-	-	-	-	-	CTX-M-15	-	OXA-1	R	S	R	R	R	R	S	S	S	S	S		R	S	R	S	S	R	S
Isolate_E10	E	Spain	IAI	K. pneumoniae	ST11	wzi24	KL24	O2v1	ybt 10; ICEKp4	-	-	-	-	-	-	CTX-M-15	-	OXA-1	R	R	R	R	R	R	S	R	S	S	S		R	R	R	S	S	R	I
Isolate_E14	E	Spain	IAI	K. pneumoniae	ST11	wzi24	KL24	O2v1	ybt 10; ICEKp4	-	-	-	-	-	OXA-48	CTX-M-15	-	OXA-1	R	R	R	R	R	R	S	R	S	S	S		R	R	R	S	S	R	S
Isolate_E15	E	Spain	UTI	K. pneumoniae	ST11	wzi24	KL24	O2v1	ybt 10; ICEKp4	-	-	-	-	-	OXA-48	CTX-M-15	-	OXA-1	R	R	R	R	R	R	S	R	R	R	R		R	R	R	S	R	R	S
Isolate_E24	E	Spain	IAI	K. pneumoniae	ST11	wzi24	KL24	O2v1	ybt 10; ICEKp4	-	-	-	-	-	OXA-48	CTX-M-15	-	OXA-1	R	R	R	R	R	R	S	R	R	R	R		R	R	R	S	R	R	S
Isolate_E29	E	Spain	IAI	K. pneumoniae	ST11	wzi24	KL24	O2v1	ybt 10; ICEKp4	-	-	-	-	-	OXA-48	CTX-M-15	-	OXA-1	R	R	R	R	R	R	S	R	R	S	S		R	R	R	S	S	R	S
Isolate_E33	E	Spain	IAI	K. pneumoniae	ST11	wzi24	KL24	O2v1	ybt 10; ICEKp4	-	-	-	-	-	OXA-48	CTX-M-15	-	OXA-1	R	R	R	R	R	R	S	R	S	S	I		R	R	R	S	S	R	I
Isolate_E34	E	Spain	IAI	K. pneumoniae	ST11	wzi24	KL24	O2v1	ybt 10; ICEKp4	-	-	-	-	-	OXA-48	CTX-M-15	-	OXA-1	R	R	R	R	R	R	S	R	S	S	S		R	R	R	S	S	R	S
Isolate_E35	E	Spain	IAI	K. pneumoniae	ST11	wzi24	KL24	O2v1	ybt 10; ICEKp4	-	-	-	-	-	OXA-48	CTX-M-15	-	OXA-1	R	R	R	R	R	R	S	R	S	S	S		R	R	R	S	S	R	S
Isolate_E42	E	Spain	IAI	K. pneumoniae	ST11	wzi24	KL24	O2v1	ybt 10; ICEKp4	-	-	-	-	-	OXA-48	CTX-M-15	-	OXA-1	R	R	R	R	R	R	S	R	S	S	S		R	R	R	S	S	R	S
Isolate_E46	E	Spain	IAI	K. pneumoniae	ST11	wzi24	KL24	O2v1	ybt 10; ICEKp4	-	-	-	-	-	OXA-48	CTX-M-15	-	OXA-1	R	R	R	R	R	R	S	R	R	R	R		R	R	R	S	S	R	S
Isolate_F29	F	Spain	UTI	K. pneumoniae	ST15	wzi93	KL112	O1v1	ybt 13; ICEKp2	-	-	-	-	-	OXA-48	CTX-M-15	-	OXA-1	R	R	R	R	R	R	S	R	S	S	S		R	S	R	S	S	S	S
Isolate_F36	F	Spain	IAI	K. pneumoniae	ST15	wzi93	KL112	O1v1	ybt 13; ICEKp2	-	-	-	-	-	OXA-48	CTX-M-15	-	OXA-1	R	R	R	R	R	R	S	R	R	R	R		R	S	R	R	R	R	S
Isolate_F37	F	Spain	IAI	K. pneumoniae	ST186	wzi177	KL114	O1v2	-	-	-	-	-	-	-	-	DHA-1	-	R	R	R	S	S	R	S	R	S	S	S		R	S	S	S	S	R	S
Isolate_F52	F	Spain	IAI	K. michiganensis	STnew	-	KL43	O1v1	-	-	-	-	-	-	-	-	-	OXA-101+OXY1-4	R	R	I	S	S	R	S	R	S	S	S		S	S	R	S	S	S	S
Isolate_F65	F	Spain	UTI	K. pneumoniae	ST15	wzi93	KL112	O1v1	ybt 13; ICEKp2	-	-	-	-	-	OXA-48+VIM-2	CTX-M-1	-	OXA-1	R	R	R	R	R	R	S	R	S	S	S		R	S	S	S	S	R	S
Isolate_G5	G	Spain	UTI	K. pneumoniae	ST147	wzi64	KL64	O2v1	-	-	-	-	-	-	-	CTX-M-15	-	OXA-1	R	S	R	R	I	R	S	S	S	S	S		R	R	R	S	S	R	S
Isolate_G17	G	Spain	UTI	K. pneumoniae	ST11	wzi243	KL24	O2v1	ybt 16; ICEKp12	-	-	-	-	-	-	-	-	-	R	S	I	R	R	R	S	S	S	S	S		R	S	S	S	S	R	S
Isolate_G19	G	Spain	UTI	K. pneumoniae	ST101	wzi137	KL17	O1v1	ybt 9; ICEKp3	-	-	-	-	-	NDM-1	CTX-M-15	-	OXA-1	R	R	R	R	R	R	R	R	R	R	R		R	R	I	S	S	R	S
Isolate_G32	G	Spain	IAI	K. pneumoniae	ST11	wzi243	KL24	O2v1	ybt 16; ICEKp12	-	-	-	-	-	-	-	-	-	R	S	I	R	R	R	S	S	S	S	S		R	S	S	S	S	R	S
Isolate_G41	G	Spain	IAI	K. pneumoniae	ST11	wzi24	KL24	O2v1	ybt 10; ICEKp4	-	iuc 5	-	-	-	-	CTX-M-15	-	OXA-1	R	R	R	R	R	R	S	R	S	S	S		R	R	R	S	S	R	S
Isolate_G44	G	Spain	UTI	K. pneumoniae	ST129	wzi105	KL108	O1v2	-	-	-	-	-	-	-	-	-	-	S	S	I	I	S	I	S	S	S	S	S		R	R	R	S	R	R	S
Isolate_G51	G	Spain	UTI	K. pneumoniae	ST11	wzi243	KL24	O2v1	ybt 16; ICEKp12	-	iuc 5	-	-	-	-	-	-	-	R	R	R	R	R	R	S	R	S	S	I		R	S	S	S	S	R	I
Isolate_G54	G	Spain	IAI	K. pneumoniae	ST11	wzi75	KL24	O2v1	ybt 10; ICEKp4	-	-	-	-	-	-	-	DHA-1	OXA-1	R	R	R	R	I	R	S	S	S	S	S		R	S	R	S	R	R	I
Isolate_G65	G	Spain	UTI	K. pneumoniae	ST340	wzi50	KL15	O4	-	-	-	-	-	-	-	-	-	-	R	S	R	R	R	R	S	S	S	S	S		R	S	S	S	S	R	S
Isolate_H1	H	Spain	UTI	K. pneumoniae	ST326	wzi133	KL25	O1v1	ybt unknown	-	-	-	-	-	-	CTX-M-15	-	OXA-9+OXA-1	R	S	R	R	R	R	S	S	S	S	S		R	S	R	I	R	R	S
Isolate_H12	H	Spain	UTI	K. pneumoniae	ST394	wzi59	KL3	O2v2	-	-	-	-	-	-	-	CTX-M-15	-	OXA-1	R	S	R	R	R	R	S	S	S	S	S		R	R	R	S	R	R	S
Isolate_H17	H	Spain	IAI	K. pneumoniae	ST326	wzi133	KL25	O1v1	-	-	-	-	-	-	-	CTX-M-15	-	OXA-9+OXA-1	R	S	R	R	R	R	S	S	S	S	S		R	S	R	I	R	R	S

## Sheet: Table S3
Table S3. Epidemiological, molecular and antibiotic susceptibility data of all Escherichia spp. isolates analyzed by WGS during the SUPERIOR and STEP surveillance studies.
Bacterial isolates					Molecular typing					QRDR mutations			bla genes				Antibiotic susceptibility profile
ID	Center	Country	Source	Species	ST	Phylogroup	Serotype	FimH	ST131 clade	gyrA	parC	parE	CP gene	ESBL gene	AmpC gene	Other bla genes	AMC	PTZ	TAZ	FOT	FEP	AZT	CZA	CTZ	IMR	IMI	MER	ERT	CIP	GEN	TOB	AMI	COL	FOS	TGC
Isolate_1-17	1	Portugal	IAI	E. coli	ST847	B1	O108:H2	H32		-	-	-		CTX-M-14			R	S	S	R	R	I	S	S	S	S	S	S	S	S	S	S	S	R	I
Isolate_3-1	3	Portugal	IAI	E. coli	ST88	C	O22:H4	H39		S83L, D87N	S80I	S458A	VIM-2			OXA-1	R	R	S	R	R	S	S	S	S	S	S	S	R	S	S	S	S	R	S
Isolate_3-55	3	Portugal	IAI	E. coli	ST131	B2	O25b:H4	H30Rx	C2/H30Rx	S83L, D87N	S80I, E84V	I529L		CTX-M-15		OXA-1	R	R	R	R	R	R	S	S	S	S	S	S	R	S	R	R	S	R	I
Isolate_4-16	4	Portugal	LRTI	E. coli	ST131	B2	O62:H4	H22	clade B	-	-	-					R	S	R	R	R	R	S	S	S	S	S	S	R	S	S	S	S	R	S
Isolate_4-42	4	Portugal	UTI	E. coli	ST131	B2	O25b:H4	H30Rx	C2/H30Rx	S83L, D87N	S80I, E84V	I529L		CTX-M-15		OXA-1	R	R	R	R	R	R	S	S	S	S	S	S	R	R	R	I	S	S	I
Isolate_4-54	4	Portugal	UTI	E. coli	ST131	B2	O25b:H4	H30Rx	C2/H30Rx	S83L, D87N	S80I, E84V	I529L		CTX-M-15		OXA-1	R	R	R	R	R	R	S	S	S	S	S	S	R	S	R	R	S	R	S
Isolate_4-55	4	Portugal	UTI	E. coli	ST131	B2	O25b:H4	H30Rx	C2/H30Rx	S83L, D87N	S80I, E84V	I529L		CTX-M-15		OXA-1	R	R	R	R	R	R	S	S	S	S	S	S	R	S	R	I	S	R	S
Isolate_4-59	4	Portugal	UTI	E. coli	ST131	B2	O25b:H4	H30Rx	C2/H30Rx	S83L, D87N	S80I, E84V	I529L		CTX-M-15		OXA-1	R	R	R	R	R	R	S	S	S	S	S	S	R	R	R	S	S	S	S
Isolate_4-77	4	Portugal	UTI	E. coli	ST131	B2	O25b:H4	H30Rx	C2/H30Rx	S83L, D87N	S80I, E84V	I529L		CTX-M-15		OXA-1+TEM-105	R	I	R	R	R	R	S	S	S	S	S	S	R	R	R	I	S	R	S
Isolate_4-95	4	Portugal	UTI	E. coli	ST38	D	O102:H6	H5		S83L	-	-		CTX-M-14		TEM-105	R	S	I	R	R	R	S	S	S	S	S	S	I	R	R	S	S	R	I
Isolate_4-96	4	Portugal	UTI	E. coli	ST10	A	O32:H9	H54		S83L, D87N	S80I	L416F		CTX-M-32		TEM-106	R	R	R	R	R	R	S	S	S	S	S	S	R	S	S	S	S	R	S
Isolate_6-4	6	Portugal	LRTI	E. coli	ST95	B2	O1:H7	H41		-	-	-					R	R	R	R	R	R	S	S	S	S	S	I	S	S	S	S	S	R	I
Isolate_6-26	6	Portugal	IAI	E. coli	ST681	B2	O8:H10	H30		-	-	-		CTX-M-15		OXA-1+TEM-105	R	I	R	R	R	R	S	S	S	S	S	S	R	R	R	I	S	R	S
Isolate_6-77	6	Portugal	UTI	E. marmotae	ST5463	Clade V	O164:H56	H160		-	S57T	I355T	KPC-3				R	R	R	R	R	R	S	R	S	I	R	R	S	R	I	I	S	R	S
Isolate_6-100	6	Portugal	UTI	E. coli	ST131	B2	O25b:H4	H30Rx	C2/H30Rx	S83L, D87N	S80I, E84V	I529L		CTX-M-15		OXA-1	R	R	R	R	R	R	S	S	S	S	S	S	R	R	R	R	S	S	S
Isolate_6-101	6	Portugal	IAI	E. coli	ST131	B2	O25b:H4	H30Rx	C2/H30Rx	S83L, D87N	S80I, E84V	I529L		CTX-M-15		OXA-1	R	R	R	R	R	R	S	S	S	S	S	S	R	R	R	I	S	R	S
Isolate_7-4	7	Portugal	UTI	E. coli	ST127	B2	O6:H31	H2		-	-	-				TEM-105	R	S	R	R	R	R	S	S	S	S	S	S	R	R	R	S	S	R	S
Isolate_7-5	7	Portugal	UTI	E. coli	ST69	D	O15:H18	H27		-	-	-				TEM-105	R	R	R	R	R	R	S	S	S	S	R	R	I	R	R	R	S	R	S
Isolate_7-20	7	Portugal	LRTI	E. coli	ST131	B2	O25b:H4	H30Rx	C2/H30Rx	S83L, D87N	S80I, E84V	I529L		CTX-M-15		OXA-1	R	I	R	R	R	R	S	S	S	S	S	S	R	R	R	I	S	R	S
Isolate_7-35	7	Portugal	IAI	E. coli	ST131	B2	O25b:H4	H30	C1-M27	S83L, D87N	S80I, E84V	I529L		CTX-M-27			R	S	R	R	R	R	S	S	S	S	S	S	R	S	S	S	S	S	S
Isolate_8-21	8	Portugal	UTI	E. coli	ST131	B2	O25b:H4	H30	C1-M27	S83L, D87N	S80I, E84V	I529L		CTX-M-27			S	S	R	R	R	R	S	S	S	S	S	S	R	S	S	S	S	S	S
Isolate_8-30	8	Portugal	UTI	E. coli	ST131	B2	O25b:H4	H30Rx	C2/H30Rx	S83L, D87N	S80I, E84V	I529L	VIM-2	CTX-M-15		OXA-1	R	R	R	R	R	R	S	S	S	S	S	S	R	I	R	R	S	R	S
Isolate_8-43	8	Portugal	UTI	E. coli	ST131	B2	O25b:H4	H30	C1/H30R1	S83L, D87N	S80I, E84V	I529L		CTX-M-27			R	S	R	R	R	R	S	S	S	S	S	S	R	S	I	I	S	R	S
Isolate_9-12	9	Portugal	LRTI	E. coli	ST131	B2	O25b:H4	H30Rx	C2/H30Rx	S83L, D87N	S80I, E84V	I529L					R	R	R	R	R	R	S	S	S	S	S	S	R	I	S	S	S	R	S
Isolate_9-34	9	Portugal	UTI	E. coli	ST131	B2	O25b:H4	H30Rx	C2/H30Rx	S83L, D87N	S80I, E84V	I529L		CTX-M-15			R	S	R	R	R	R	S	S	S	S	S	S	R	S	S	S	S	R	S
Isolate_9-42	9	Portugal	UTI	E. coli	ST131	B2	O25b:H4	H30	C1-M27	S83L, D87N	S80I, E84V	I529L		CTX-M-27			R	S	R	R	R	R	S	S	S	S	S	S	R	S	S	I	S	R	S
Isolate_9-72	9	Portugal	UTI	E. coli	ST1193	B2	O75:H5	H1550		S83L, D87N	S80I	L416F				TEM-105	R	I	I	S	S	S	S	S	S	S	S	S	R	R	R	S	S	R	S
Isolate_9-83	9	Portugal	IAI	E. coli	ST73	B2	O6:H1	H10		-	-	-		CTX-M-1		TEM-105	R	R	I	S	S	S	S	S	S	S	S	S	S	S	S	S	S	R	S
Isolate_10-32	10	Portugal	UTI	E. coli	ST88	C	H12	H43		-	-	-					R	S	I	R	R	R	S	S	S	S	S	S	R	S	S	S	S	R	I
Isolate_10-34	10	Portugal	UTI	E. coli	ST12	B2	O4:H5	H6		-	-	-				TEM-105	R	S	I	S	S	I	S	S	S	S	S	S	S	S	S	S	S	R	S
Isolate_A3	A	Spain	IAI	E. coli	ST68	D	H6	H49		S83L, D87N	S80I, E84G	-		CTX-M-14		OXA-1	R	R	I	R	R	I	S	S	S	S	S	NT	R	R	R	S	S	S	S
Isolate_A43	A	Spain	UTI	E. coli	ST10	A	H10:O162	H54		S83L, D87N	S80I	S458A		CTX-M-14			R	I	I	R	R	I	S	S	S	S	S	NT	R	R	R	S	S	S	S
Isolate_A50	A	Spain	UTI	E. coli	ST93	A	H4	H27		S83L, D87N	S80I	-		CTX-M-14			R	S	I	R	R	R	S	S	S	S	S	NT	R	S	S	S	S	S	S
Isolate_B45	B	Spain	IAI	E. coli	ST23	C	H9:O36	H35		S83L, D87N	S80I, E84G	-		CTX-M-1			R	S	R	R	R	R	S	S	S	S	S	NT	S	S	S	S	R	S	S
Isolate_B51	B	Spain	UTI	E. coli	STNew	B1	H4	~H30		S83L, D87N	S80I, E84V	-					R	S	R	R	R	R	S	S	S	S	S	NT	S	R	R	S	S	S	S
Isolate_C18	C	Spain	UTI	E. coli	ST131	B2	O25b:H4	H30Rx	C2/H30Rx	S83L, D87N	S80I, E84V	I529L		CTX-M-15		OXA-1	R	S	R	R	R	R	S	S	S	S	S	NT	R	R	R	S	S	S	S
Isolate_C21	C	Spain	IAI	E. coli	ST131	B2	O25b:H4	H30Rx	C2/H30Rx	S83L, D87N	S80I, E84V	I529L		CTX-M-15		OXA-1	R	S	R	R	R	R	S	S	S	S	S	NT	R	S	R	S	S	S	S
Isolate_C23	C	Spain	IAI	E. coli	ST131	B2	O25b:H4	H30Rx	C2/H30Rx	S83L, D87N	S80I, E84V	I529L		CTX-M-15			S	S	R	R	R	R	S	S	S	S	S	NT	R	S	S	S	S	R	S
Isolate_C39	C	Spain	UTI	E. coli	ST131	B2	O25b:H4	H30Rx	C2/H30Rx	S83L, D87N	S80I, E84V	I529L		CTX-M-15		OXA-1	R	R	R	R	R	R	S	S	S	S	S	NT	R	R	R	S	S	S	S
Isolate_C41	C	Spain	UTI	E. coli	ST624	F	H17:O25	H58		S83L, D87Y	S80I			CTX-M-15			R	S	R	R	R	R	S	S	S	S	S	NT	R	S	S	S	S	R	S
Isolate_C48	C	Spain	IAI	E. coli	ST131	B2	O25b:H4	H30Rx	C2/H30Rx	S83L, D87N	S80I, E84V	I529L		CTX-M-15		OXA-1	R	I	R	R	R	R	S	S	S	S	S	NT	R	S	R	S	S	S	S
Isolate_C56	C	Spain	UTI	E. coli	ST75	B1	H5:O141ab	H35		-	-	-		CTX-M-14			S	S	I	R	R	I	S	S	S	S	S	NT	S	S	S	S	S	R	S
Isolate_C59	C	Spain	IAI	E. coli	ST131-1LV	B2	O25b:H4	H30Rx	C2/H30Rx	S83L, D87N	S80I, E84V	I529L		CTX-M-15			R	I	R	R	R	R	S	S	S	S	S	NT	R	S	R	S	S	S	S
Isolate_C63	C	Spain	UTI	E. coli	ST453	B1	H16:O23	H31		S83L, D87N	S80I	-		CTX-M-1			R	S	R	R	R	R	S	S	S	S	S	NT	R	S	S	S	R	S	S
Isolate_C64	C	Spain	UTI	E. coli	ST131	B2	O25b:H4	H30Rx	C2/H30Rx	S83L, D87N	S80I, E84V	I529L		CTX-M-15		OXA-1	R	S	R	R	R	R	S	S	S	S	S	NT	R	R	R	S	S	S	S
Isolate_D1	D	Spain	UTI	E. coli	ST453-1LV	B1	H21:O103	H86		S83L, D87N	S80I	-		CTX-M-14			S	S	I	R	R	I	S	S	S	S	S	NT	R	S	S	S	S	S	S
Isolate_D15	D	Spain	IAI	E. coli	ST10	A	H10:O162	H30		S83L, D87N	S80I	-		CTX-M-32			R	S	R	R	R	R	S	R	S	S	S	NT	R	S	S	S	S	S	S
Isolate_D36	D	Spain	UTI	E. coli	ST23-1LV	C	H12:O9	H35		S83L	-	-	VIM-2	SHV-12			R	S	R	R	S	R	S	S	S	S	S	NT	R	S	S	S	S	S	S
Isolate_E4	E	Spain	IAI	E. coli	ST155	B1	H9:O9	H32		S83L	-	-		CTX-M-32			S	S	R	R	I	R	S	S	S	S	S	NT	S	R	I	S	S	S	S
Isolate_E7	E	Spain	IAI	E. coli	ST648	F	H6	NA		S83L, D87N	S80I	S458A		CTX-M-15		OXA-1	S	S	I	R	R	R	S	S	S	S	S	NT	R	S	S	S	S	R	S
Isolate_E30	E	Spain	UTI	E. coli	ST38	D	H15:O7	H65		-	-	-	OXA-48				R	S	R	R	R	R	S	S	S	S	S	NT	R	R	R	S	S	S	S
Isolate_F7	F	Spain	UTI	E. coli	ST131	B2	O25b:H4	H30Rx	C2/H30Rx	S83L, D87N	S80I, E84V	I529L		CTX-M-15			R	S	R	R	R	R	S	S	S	S	S	NT	R	S	S	S	S	S	S
Isolate_F31	F	Spain	IAI	E. coli	ST131	B2	O25b:H4	H30Rx	C2/H30Rx	S83L, D87N	S80I, E84V	I529L		CTX-M-15			R	I	R	R	R	R	S	S	S	S	S	NT	R	S	R	I	S	S	S
Isolate_F38	F	Spain	IAI	E. coli	ST131	B2	O25b:H4	H30Rx	C2/H30Rx	S83L, D87N	S80I, E84V	I529L		CTX-M-15		OXA-1	R	R	S	I	S	S	S	S	S	S	S	NT	S	S	S	S	S	S	S
Isolate_G3	G	Spain	IAI	E. coli	ST38	D	H15:O1	H65		S83L, D87N	S80I	-			CMY-17	OXA-1	R	R	R	R	R	R	S	R	S	S	S	NT	R	R	R	I	S	S	S
Isolate_G4	G	Spain	IAI	E. coli	ST2569	E	H4:O124	H31		-	-	-		SHV-12			R	R	R	R	R	R	S	R	S	S	S	NT	I	S	S	S	S	S	S
Isolate_G8	G	Spain	UTI	E. coli	ST131	B2	O25b:H4	H30Rx	C2/H30Rx	S83L, D87N	S80I, E84V	I529L		CTX-M-15		OXA-1	R	S	R	R	R	R	S	S	S	S	S	NT	R	R	R	S	S	R	S
Isolate_G11	G	Spain	IAI	E. coli	ST2569	E	H4:O124	H31		-	-	-		SHV-12			S	S	R	R	S	R	S	S	S	S	S	NT	I	S	S	S	S	S	S
Isolate_G16	G	Spain	UTI	E. coli	ST131	B2	O25b:H4	H30Rx	C2/H30Rx	S83L, D87N	S80I, E84V	I529L		CTX-M-15		OXA-1	R	S	R	R	R	R	S	S	S	S	S	NT	R	S	R	S	S	S	S
Isolate_G18	G	Spain	IAI	E. coli	ST38	D	H18:O86	H5		S83L, D87Y	S80I	S458A		CTX-M-14			R	S	R	R	R	R	S	S	S	S	S	NT	R	S	S	S	S	S	S
Isolate_G21	G	Spain	UTI	E. coli	ST405	D	H6:O102	H27		S83L, D87N	S80I	S458A		CTX-M-15		OXA-1	R	S	R	R	R	R	S	S	S	S	S	NT	R	S	R	S	S	S	S
Isolate_G22	G	Spain	IAI	E. coli	ST131	B2	O25b:H4	H30Rx	C2/H30Rx	S83L, D87N	S80I, E84V	I529L		CTX-M-15		OXA-1	R	I	R	R	R	R	S	R	S	S	I	NT	R	S	S	S	S	S	S
Isolate_G23	G	Spain	UTI	E. coli	ST131	B2	O25b:H4	H30	C1/H30R1	S83L, D87N	S80I, E84V	I529L		CTX-M-14			R	S	I	R	I	I	S	S	S	S	S	NT	R	R	R	S	S	S	S
Isolate_G24	G	Spain	UTI	E. coli	ST38	D	H18:O86	H5		S83L, D87Y	S80I	S458A		CTX-M-14			R	S	I	R	R	R	S	S	S	S	S	NT	R	R	I	S	S	S	S
Isolate_G25	G	Spain	UTI	E. coli	ST162	B1	H19:O30	H32		S83L	-	-		CTX-M-14		OXA-1	R	R	I	R	R	I	S	S	S	S	S	NT	R	R	R	S	S	S	S
Isolate_G30	G	Spain	IAI	E. coli	ST1611	B1	H19:O96	H38		-	-	-		SHV-12			S	S	R	R	S	R	S	S	S	S	S	NT	S	S	S	S	S	S	S
Isolate_G43	G	Spain	IAI	E. coli	STNew	~C	H19:O96	H1546		-	S80I	S458A		CTX-M-15+SHV-12		OXA-1	R	S	R	R	R	R	S	S	S	S	S	NT	R	S	R	S	S	S	S
Isolate_G45	G	Spain	IAI	E. coli	ST93	B1	H12	fimH1523		-	-	-		SHV-12			S	S	R	R	S	R	S	S	S	S	S	NT	S	S	S	S	S	S	S
Isolate_G62	G	Spain	UTI	E. coli	ST410	~C	H9	H1546		S83L, D87N	S80I	S458A		CTX-M-15		OXA-1	R	S	R	R	R	R	S	S	S	S	S	NT	R	S	R	S	S	S	S
Isolate_H6	H	Spain	UTI	E. coli	ST131	B2	O25b:H4	H30	C1/H30R1	S83L, D87N	S80I, E84V	I529L		CTX-M-15		OXA-1	R	R	R	R	R	R	S	S	S	S	S	NT	R	S	R	I	S	S	S
Isolate_H38	H	Spain	UTI	E. coli	STNew	B2	H5:O175	H1520		-	-	-					S	S	R	R	R	R	R	R	S	S	I	NT	I	R	R	R	R	R	S
Isolate_H48	H	Spain	UTI	E. coli	ST10	A	H32:O162	H54		-	-	-		CTX-M-1			R	S	R	R	R	R	S	S	S	S	S	NT	I	R	R	S	S	S	S
Isolate_H61	H	Spain	UTI	E. coli	ST405	D	H6:O102	H27		S83L, D87N	S80I	S458A		CTX-M-15			R	S	R	R	R	R	S	S	S	S	S	NT	R	S	S	S	S	S	S
Isolate_H62	H	Spain	IAI	E. coli	ST131	B2	O25b:H4	H30Rx	C2/H30Rx	S83L, D87N	S80I, E84V	I529L		CTX-M-15			R	R	R	R	R	R	S	R	S	S	S	NT	R	S	S	S	S	S	S
Isolate_H64	H	Spain	IAI	E. coli	ST131	B2	O25b:H4	H30Rx	C2/H30Rx	S83L, D87N	S80I, E84V	I529L		CTX-M-15			R	S	R	R	R	R	S	R	S	S	S	NT	R	S	S	S	S	S	S

## Sheet: Table S4
Table S4. Epidemiological, molecular and antibiotic susceptibility data of other minority Enterobacterales species isolates analyzed by WGS during the SUPERIOR and STEP surveillance studies.
Bacterial isolates					Molecular typing	bla genes					Antibiotic susceptibility profile
ID	Center	Country	Source	Species	ST	CP gene	ESBL gene	AmpC gene	Other bla genes	Other AMR genes	AMC	PTZ	TAZ	FOT	FEP	AZT	CZA	CTZ	IMR	IMI	MER	ERT	CIP	GEN	TOB	AMI	COL	FOS	TGC
Isolate H15	H	Spain	UTI	Enterobacter hormaechei	ST133	VIM-1	CTX-M-9	ACT-7	OXA-1	(AGly)aadA1-pm, (AGly)aadB, (Col)mcr-9.1, (Flq)qnr-A1, (Flq)OqxBgb, (Flq)OqxA, (Flq)qnrS2, (Fcyn)FosA2, (Phe)catB3, (Sul)sul1, (Rif)arr3, (Tet)tetA, (Tet)tetR, (Tmt)dfrB1	R	R	R	R	R	R	R	R	R	R	R	-	R	R	R	R	R	R	S

## Sheet: Table S6
Table S6. Accession numbers of Enterobacterales isolates sequenced during the SUPERIOR and STEP studies
BioProject	Biosample	Accession number	Isolate
PRJNA602991	SAMN13915735	JAAFCH000000000	Klebsiella pneumoniae 9-9
PRJNA602991	SAMN13915734	JAAFCI000000000	Klebsiella pneumoniae 9-8
PRJNA602991	SAMN13915733	JAAFCJ000000000	Klebsiella pneumoniae 9-79
PRJNA602991	SAMN13915732	JAAFCK000000000	Klebsiella pneumoniae 9-77
PRJNA602991	SAMN13915731	JAAFCL000000000	Klebsiella pneumoniae 9-44
PRJNA602991	SAMN13915730	JAAFCM000000000	Klebsiella pneumoniae 9-43
PRJNA602991	SAMN13915729	JAAFCN000000000	Klebsiella pneumoniae 9-4
PRJNA602991	SAMN13915728	JAAFCO000000000	Klebsiella aerogenes 9-38
PRJNA602991	SAMN13915727	JAAFCP000000000	Klebsiella pneumoniae 9-31
PRJNA602991	SAMN13915726	JAAFCQ000000000	Klebsiella pneumoniae 9-21
PRJNA602991	SAMN13915725	JAAFCR000000000	Klebsiella pneumoniae 9-2
PRJNA602991	SAMN13915724	JAAFCS000000000	Klebsiella pneumoniae 8-26
PRJNA602991	SAMN13915723	JAAFCT000000000	Klebsiella pneumoniae 7-34
PRJNA602991	SAMN13915722	JAAFCU000000000	Klebsiella pneumoniae 7-27
PRJNA602991	SAMN13915721	JAAFCV000000000	Klebsiella pneumoniae 7-22
PRJNA602991	SAMN13915720	JAAFCW000000000	Klebsiella pneumoniae 7-21
PRJNA602991	SAMN13915719	JAAFCX000000000	Klebsiella pneumoniae 6-83
PRJNA602991	SAMN13915718	JAAFCY000000000	Klebsiella pneumoniae 6-82
PRJNA602991	SAMN13915717	JAAFCZ000000000	Klebsiella pneumoniae 6-78
PRJNA602991	SAMN13915716	JAAFDA000000000	Klebsiella pneumoniae 6-75
PRJNA602991	SAMN13915715	JAAFDB000000000	Klebsiella pneumoniae 6-60
PRJNA602991	SAMN13915714	JAAFDC000000000	Klebsiella pneumoniae 6-57
PRJNA602991	SAMN13915713	JAAFDD000000000	Klebsiella pneumoniae 6-56
PRJNA602991	SAMN13915712	JAAFDE000000000	Klebsiella aerogenes 6-55
PRJNA602991	SAMN13915711	JAAFDF000000000	Klebsiella pneumoniae 6-39
PRJNA602991	SAMN13915710	JAAFDG000000000	Klebsiella pneumoniae 6-32
PRJNA602991	SAMN13915709	JAAFDH000000000	Klebsiella variicola 6-3
PRJNA602991	SAMN13915708	JAAFDI000000000	Klebsiella pneumoniae 6-15
PRJNA602991	SAMN13915707	JAAFDJ000000000	Klebsiella pneumoniae 6-13
PRJNA602991	SAMN13915706	JAAFDK000000000	Klebsiella pneumoniae 5-25
PRJNA602991	SAMN13915705	JAAFDL000000000	Klebsiella pneumoniae 5-21
PRJNA602991	SAMN13915704	JAAFDM000000000	Klebsiella pneumoniae 5-10
PRJNA602991	SAMN13915703	JAAFDN000000000	Klebsiella pneumoniae 5-1
PRJNA602991	SAMN13915702	JAAFDO000000000	Klebsiella pneumoniae 4-98
PRJNA602991	SAMN13915701	JAAFDP000000000	Klebsiella pneumoniae 4-9
PRJNA602991	SAMN13915700	JAAFDQ000000000	Klebsiella pneumoniae 4-89
PRJNA602991	SAMN13915699	JAAFDR000000000	Klebsiella pneumoniae 4-84
PRJNA602991	SAMN13915698	JAAFDS000000000	Klebsiella pneumoniae 4-83
PRJNA602991	SAMN13915697	JAAFDT000000000	Klebsiella pneumoniae 4-8
PRJNA602991	SAMN13915696	JAAFDU000000000	Klebsiella pneumoniae 4-72
PRJNA602991	SAMN13915695	JAAFDV000000000	Klebsiella pneumoniae 4-69
PRJNA602991	SAMN13915694	JAAFDW000000000	Klebsiella pneumoniae 4-65
PRJNA602991	SAMN13915693	JAAFDX000000000	Klebsiella pneumoniae 4-58
PRJNA602991	SAMN13915692	JAAFDY000000000	Klebsiella variicola 4-53
PRJNA602991	SAMN13915691	JAAFDZ000000000	Klebsiella pneumoniae 4-51
PRJNA602991	SAMN13915690	JAAFEA000000000	Klebsiella pneumoniae 4-50
PRJNA602991	SAMN13915689	JAAFEB000000000	Klebsiella pneumoniae 4-5
PRJNA602991	SAMN13915688	JAAFEC000000000	Klebsiella pneumoniae 4-49
PRJNA602991	SAMN13915687	JAAFED000000000	Klebsiella pneumoniae 4-38
PRJNA602991	SAMN13915686	JAAFEE000000000	Klebsiella aerogenes 4-2
PRJNA602991	SAMN13915685	JAAFEF000000000	Klebsiella pneumoniae 4-138
PRJNA602991	SAMN13915684	JAAFEG000000000	Klebsiella pneumoniae 4-136
PRJNA602991	SAMN13915683	JAAFEH000000000	Klebsiella pneumoniae 4-12
PRJNA602991	SAMN13915682	JAAFEI000000000	Klebsiella pneumoniae 3-52
PRJNA602991	SAMN13915681	JAAFEJ000000000	Klebsiella aerogenes 3-48
PRJNA602991	SAMN13915680	JAAFEK000000000	Klebsiella pneumoniae 3-44
PRJNA602991	SAMN13915679	JAAFEL000000000	Klebsiella pneumoniae 3-4
PRJNA602991	SAMN13915678	JAAFEM000000000	Klebsiella pneumoniae 3-34
PRJNA602991	SAMN13915677	JAAFEN000000000	Klebsiella pneumoniae 3-3
PRJNA602991	SAMN13915676	JAAFEO000000000	Klebsiella pneumoniae 3-25
PRJNA602991	SAMN13915675	JAAFEP000000000	Klebsiella pneumoniae 3-23
PRJNA602991	SAMN13915674	JAAFEQ000000000	Klebsiella aerogenes 3-21
PRJNA602991	SAMN13915673	JAAFER000000000	Klebsiella pneumoniae 3-20
PRJNA602991	SAMN13915672	JAAFES000000000	Klebsiella pneumoniae 3-2
PRJNA602991	SAMN13915671	JAAFET000000000	Klebsiella pneumoniae 3-15
PRJNA602991	SAMN13915670	JAAFEU000000000	Klebsiella pneumoniae 3-10
PRJNA602991	SAMN13915669	JAAFEV000000000	Klebsiella pneumoniae 2-63
PRJNA602991	SAMN13915668	JAAFEW000000000	Klebsiella oxytoca 2-52
PRJNA602991	SAMN13915667	JAAFEX000000000	Klebsiella pneumoniae 11-2
PRJNA602991	SAMN13915666	JAAFEY000000000	Klebsiella pneumoniae 10-23
PRJNA602991	SAMN13915665	JAAFEZ000000000	Klebsiella pneumoniae 10-22
PRJNA602991	SAMN13915664	JAAFFA000000000	Klebsiella pneumoniae 10-21
PRJNA602991	SAMN13915663	JAAFFB000000000	Klebsiella pneumoniae 10-19
PRJNA602991	SAMN13915662	JAAFFC000000000	Klebsiella pneumoniae 1-9
PRJNA602991	SAMN13915661	JAAFFD000000000	Klebsiella oxytoca 1-22
PRJNA602991	SAMN13915660	JAAFFE000000000	Klebsiella aerogenes 1-15
PRJNA602991	SAMN13915659	JAAFFF000000000	Klebsiella aerogenes 1-11
PRJNA602991	SAMN13915658	JAAFFG000000000	Klebsiella pneumoniae 1-10
PRJNA602991	SAMN13915657	JAAFFH000000000	Escherichia coli 9-83
PRJNA602991	SAMN13915656	JAAFFI000000000	Escherichia coli 9-72
PRJNA602991	SAMN13915655	JAAFFJ000000000	Escherichia coli 9-42
PRJNA602991	SAMN13915654	JAAFFK000000000	Escherichia coli 9-34
PRJNA602991	SAMN13915653	JAAFFL000000000	Escherichia coli 9-12
PRJNA602991	SAMN13915652	JAAFFM000000000	Escherichia coli 8-43
PRJNA602991	SAMN13915651	JAAFFN000000000	Escherichia coli 8-30
PRJNA602991	SAMN13915650	JAAFFO000000000	Escherichia coli 8-21
PRJNA602991	SAMN13915649	JAAFFP000000000	Escherichia coli 7-5
PRJNA602991	SAMN13915648	JAAFFQ000000000	Escherichia coli 7-4
PRJNA602991	SAMN13915647	JAAFFR000000000	Escherichia coli 7-35
PRJNA602991	SAMN13915646	JAAFFS000000000	Escherichia coli 7-20
PRJNA602991	SAMN13915645	JAAFFT000000000	Escherichia marmotae 6-77
PRJNA602991	SAMN13915644	JAAFFU000000000	Escherichia coli 6-4
PRJNA602991	SAMN13915643	JAAFFV000000000	Escherichia coli 6-26
PRJNA602991	SAMN13915642	JAAFFW000000000	Escherichia coli 6-101
PRJNA602991	SAMN13915641	JAAFFX000000000	Escherichia coli 6-100
PRJNA602991	SAMN13915640	JAAFFY000000000	Escherichia coli 4-96
PRJNA602991	SAMN13915639	JAAFFZ000000000	Escherichia coli 4-95
PRJNA602991	SAMN13915638	JAAFGA000000000	Escherichia coli 4-77
PRJNA602991	SAMN13915637	JAAFGB000000000	Escherichia coli 4-59
PRJNA602991	SAMN13915636	JAAFGC000000000	Escherichia coli 4-55
PRJNA602991	SAMN13915635	JAAFGD000000000	Escherichia coli 4-54
PRJNA602991	SAMN13915634	JAAFGE000000000	Escherichia coli 4-42
PRJNA602991	SAMN13915633	JAAFGF000000000	Escherichia coli 4-16
PRJNA602991	SAMN13915632	JAAFGG000000000	Escherichia coli 3-55
PRJNA602991	SAMN13915631	JAAFGH000000000	Escherichia coli 3-1
PRJNA602991	SAMN13915630	JAAFGI000000000	Escherichia coli 10-34
PRJNA602991	SAMN13915629	JAAFGJ000000000	Escherichia coli 10-32
PRJNA602991	SAMN13915628	JAAFGK000000000	Escherichia coli 1-17
PRJNA602991	SAMN24114868	JAKKEZ000000000	Klebsiella pneumoniae 9-6
PRJNA609897	SAMN14262069	JAANJG000000000	Klebsiella pneumoniae H1
PRJNA609897	SAMN14262071	JAANJH000000000	Klebsiella pneumoniae H17
PRJNA609897	SAMN14262070	JAANJI000000000	Klebsiella pneumoniae H12
PRJNA609897	SAMN14262067	JAANJJ000000000	Klebsiella pneumoniae G65
PRJNA609897	SAMN14262063	JAANJK000000000	Klebsiella pneumoniae G5
PRJNA609897	SAMN14262065	JAANJL000000000	Klebsiella pneumoniae G54
PRJNA609897	SAMN14262064	JAANJM000000000	Klebsiella pneumoniae G51
PRJNA609897	SAMN14262061	JAANJN000000000	Klebsiella pneumoniae G44
PRJNA609897	SAMN14262059	JAANJO000000000	Klebsiella pneumoniae G41
PRJNA609897	SAMN14262057	JAANJP000000000	Klebsiella pneumoniae G32
PRJNA609897	SAMN14262049	JAANJQ000000000	Klebsiella pneumoniae G19
PRJNA609897	SAMN14262047	JAANJR000000000	Klebsiella pneumoniae G17
PRJNA609897	SAMN14262043	JAANJS000000000	Klebsiella pneumoniae F65
PRJNA609897	SAMN14262040	JAANJT000000000	Klebsiella pneumoniae F37
PRJNA609897	SAMN14262039	JAANJU000000000	Klebsiella pneumoniae F36
PRJNA609897	SAMN14262037	JAANJV000000000	Klebsiella pneumoniae F29
PRJNA609897	SAMN14262035	JAANJW000000000	Klebsiella pneumoniae E6
PRJNA609897	SAMN14262034	JAANJX000000000	Klebsiella pneumoniae E46
PRJNA609897	SAMN14262033	JAANJY000000000	Klebsiella pneumoniae E42
PRJNA609897	SAMN14262031	JAANJZ000000000	Klebsiella pneumoniae E35
PRJNA609897	SAMN14262030	JAANKA000000000	Klebsiella pneumoniae E34
PRJNA609897	SAMN14262029	JAANKB000000000	Klebsiella pneumoniae E33
PRJNA609897	SAMN14262027	JAANKC000000000	Klebsiella pneumoniae E29
PRJNA609897	SAMN14262026	JAANKD000000000	Klebsiella pneumoniae E24
PRJNA609897	SAMN14262025	JAANKE000000000	Klebsiella pneumoniae E15
PRJNA609897	SAMN14262024	JAANKF000000000	Klebsiella pneumoniae E14
PRJNA609897	SAMN14262023	JAANKG000000000	Klebsiella pneumoniae E10
PRJNA609897	SAMN14262022	JAANKH000000000	Klebsiella pneumoniae D9
PRJNA609897	SAMN14262019	JAANKI000000000	Klebsiella pneumoniae D10
PRJNA609897	SAMN14262015	JAANKJ000000000	Klebsiella pneumoniae C6
PRJNA609897	SAMN14262012	JAANKK000000000	Klebsiella pneumoniae C50
PRJNA609897	SAMN14262010	JAANKL000000000	Klebsiella pneumoniae C43
PRJNA609897	SAMN14262004	JAANKM000000000	Klebsiella pneumoniae C17
PRJNA609897	SAMN14262003	JAANKN000000000	Klebsiella pneumoniae C16
PRJNA609897	SAMN14262002	JAANKO000000000	Klebsiella pneumoniae B64
PRJNA609897	SAMN14262001	JAANKP000000000	Klebsiella pneumoniae B55
PRJNA609897	SAMN14261998	JAANKQ000000000	Klebsiella pneumoniae B26
PRJNA609897	SAMN14261997	JAANKR000000000	Klebsiella pneumoniae B22
PRJNA609897	SAMN14261996	JAANKS000000000	Klebsiella pneumoniae B18
PRJNA609897	SAMN14261995	JAANKT000000000	Klebsiella pneumoniae B14
PRJNA609897	SAMN14261994	JAANKU000000000	Klebsiella pneumoniae A9
PRJNA609897	SAMN14261993	JAANKV000000000	Klebsiella pneumoniae A6
PRJNA609897	SAMN14262042	JAAOCH000000000	Klebsiella michiganensis F52
PRJNA609897	SAMN14262077	JAANKW000000000	Escherichia coli H64
PRJNA609897	SAMN14262076	JAANKX000000000	Escherichia coli H62
PRJNA609897	SAMN14262075	JAANKY000000000	Escherichia coli H61
PRJNA609897	SAMN14262073	JAANKZ000000000	Escherichia coli H48
PRJNA609897	SAMN14262072	JAANLA000000000	Escherichia coli H38
PRJNA609897	SAMN14262068	JAANLB000000000	Escherichia coli G8
PRJNA609897	SAMN14262066	JAANLC000000000	Escherichia coli G62
PRJNA609897	SAMN14262058	JAANLD000000000	Escherichia coli G4
PRJNA609897	SAMN14262062	JAANLE000000000	Escherichia coli G45
PRJNA609897	SAMN14262055	JAANLF000000000	Escherichia coli G3
PRJNA609897	SAMN14262056	JAANLG000000000	Escherichia coli G30
PRJNA609897	SAMN14262054	JAANLH000000000	Escherichia coli G25
PRJNA609897	SAMN14262053	JAANLI000000000	Escherichia coli G24
PRJNA609897	SAMN14262052	JAANLJ000000000	Escherichia coli G23
PRJNA609897	SAMN14262051	JAANLK000000000	Escherichia coli G22
PRJNA609897	SAMN14262050	JAANLL000000000	Escherichia coli G21
PRJNA609897	SAMN14262048	JAANLM000000000	Escherichia coli G18
PRJNA609897	SAMN14262046	JAANLN000000000	Escherichia coli G16
PRJNA609897	SAMN14262045	JAANLO000000000	Escherichia coli G11
PRJNA609897	SAMN14262044	JAANLP000000000	Escherichia coli F7
PRJNA609897	SAMN14262041	JAANLQ000000000	Escherichia coli F38
PRJNA609897	SAMN14262038	JAANLR000000000	Escherichia coli F31
PRJNA609897	SAMN14262036	JAANLS000000000	Escherichia coli E7
PRJNA609897	SAMN14262032	JAANLT000000000	Escherichia coli E4
PRJNA609897	SAMN14262028	JAANLU000000000	Escherichia coli E30
PRJNA609897	SAMN14262021	JAANLV000000000	Escherichia coli D36
PRJNA609897	SAMN14262018	JAANLW000000000	Escherichia coli D1
PRJNA609897	SAMN14262020	JAANLX000000000	Escherichia coli D15
PRJNA609897	SAMN14262017	JAANLY000000000	Escherichia coli C64
PRJNA609897	SAMN14262016	JAANLZ000000000	Escherichia coli C63
PRJNA609897	SAMN14262014	JAANMA000000000	Escherichia coli C59
PRJNA609897	SAMN14262013	JAANMB000000000	Escherichia coli C56
PRJNA609897	SAMN14262011	JAANMC000000000	Escherichia coli C48
PRJNA609897	SAMN14262009	JAANMD000000000	Escherichia coli C41
PRJNA609897	SAMN14262008	JAANME000000000	Escherichia coli C39
PRJNA609897	SAMN14262007	JAANMF000000000	Escherichia coli C23
PRJNA609897	SAMN14262006	JAANMG000000000	Escherichia coli C21
PRJNA609897	SAMN14262005	JAANMH000000000	Escherichia coli C18
PRJNA609897	SAMN14262000	JAANMI000000000	Escherichia coli B51
PRJNA609897	SAMN14261999	JAANMJ000000000	Escherichia coli B45
PRJNA609897	SAMN14261992	JAANMK000000000	Escherichia coli A50
PRJNA609897	SAMN14261991	JAANML000000000	Escherichia coli A43
PRJNA609897	SAMN14261990	JAANMM000000000	Escherichia coli A3
PRJNA609897	SAMN14262074	JAAOCI000000000	Escherichia coli H6
PRJNA609897	SAMN14262060	JAATOL000000000	Escherichia coli G43
PRJNA609897	SAMN24114884	JAKGSN000000000	Enterobacter hormaechei H15
PRJNA609897	SAMN24148804	JAJTCE000000000	Klebsiella pneumoniae A49
